# Supplementary material for: Urinary interleukins (IL)-6 and IL-10 in schoolchildren from an area with low prevalence of Schistosoma haematobium infections in coastal Kenya
Source: PLOS Glob Public Health. 2023 Apr 5;3(4):e0001726. doi: 10.1371/journal.pgph.0001726 (PMC10075406; doi:10.1371/journal.pgph.0001726)
Supplement: S1 Database — (XLSX) [file pgph.0001726.s001.xlsx]

## Sheet: Sheet1
id	sex	age	S. haematobium egss	haematuria	IL-6 at 20 degrees celcius	IL-6 at 4 Degrees Celcius	IL-6 at 25 Degrees Celcius	IL-10 at -20 Degrees Celcius	IL-10 at 4 Degrees Celcius	IL-10 at 25 Degrees Celcius	ultrasound detectable Morbidity
0002	Girl	6	8.5	not haematuric	242.949	0	0	120.203	0	0	0
0003	Girl	6	0	not haematuric							0
0004	Girl	6	0	not haematuric		0		120.202	5.00208
0005	Boy	7	0	not haematuric							5
0006	Boy	8	0	not haematuric	242.937	0	0	120.202		0	0
0007	Boy	8	1	not haematuric	0	0	0	120.202	4.99961	15.0234	0
0008	Girl	9	0	not haematuric	242.901	0	0	120.203	5.00052	15.0166	0
0009	Girl	10	0	not haematuric	323.8	18.2027	0	80.0028	5.00546		0
0010	Girl	9	0	not haematuric	243.029	18.2099	16.8023	120.202	0	15.0082
0011	Boy	9	0	not haematuric	0	18.2082	16.8116	80.0028	5.01027	15.007
0012	Boy	6	0	not haematuric	0	18.1994	0	120.202	0	15.0123	0
0013	Girl	9	1.66667	not haematuric	242.94	0	0	120.202	0	15.0046	0
0014	Girl	10	10	not haematuric					5.00858		0
0015	Girl	6	0	not haematuric							0
0016	Girl	9	0	not haematuric	0	18.2006	0	0	5.00039	0	5
0017	Boy	7	0	not haematuric
0018	Boy	7	0	not haematuric	242.915	0	0	120.203	0	0
0019	Girl	6	0	not haematuric							0
0020	Girl	10	0	not haematuric	323.8	18.2059	0	0	0	0	0
0021	Girl	8	0	not haematuric							0
0022	Boy	8	0	not haematuric		0		0	0		6
0023	Boy	8	0	not haematuric	323.8	0	0	0	0	0
0024	Boy	7	0	not haematuric
0025	Boy	8	0.333333	not haematuric							2
0026	Boy	6	2	not haematuric	243.003	18.2013	16.7992	120.204	0	15.0019
0027	Boy	11	335	haematuric	104.538	18.3816	16.8229	120.232	0	0
0028	Boy	6	0	not haematuric	242.904	0	0	120.203	5.0156	15.0029
0029	Boy	12	3	not haematuric	562.164	0	16.9176	0	0	15.0048	2
0030	Boy	7	0.666667	not haematuric		18.4732		120.203	0	0
0031	Girl	7	0	not haematuric	0	18.2017	0	120.204	0	0	5
0032	Girl	7	0	not haematuric		18.2407		0	0
0033	Girl	7	5.66667	not haematuric	242.973	0	0	120.202	0	15.0018
0035	Girl	7	0	not haematuric	323.8	0	0	0	0	15.0014	0
0036	Girl	7	0	not haematuric		0		0	0	0
0037	Girl	8	0	not haematuric	0	0	0	120.202	0	0
0038	Girl	7	0	not haematuric
0039	Boy	5	0	not haematuric							0
0040	Boy	6	15.3333	not haematuric	99.7215		16.8208	0		0
0041	Girl	6	0	not haematuric	323.8	0	0	0	0	15.0085	0
0042	Girl	5	7.33333	haematuric	352.429	18.2416	16.9298	80.0024	0	15.0104
0043	Girl	6	0	not haematuric	323.8	18.2036	0	0	0	15.0038	0
0044	Girl	7	0	not haematuric	323.8	18.2011	0	80.0006	0	0
0045	Girl	7	0	not haematuric	0	0	0	120.203	0	0
0046	Boy	6	0	not haematuric
0047	Girl	6	276.667	haematuric	485.533	18.4386	0	80.0064	0	0	4
0048	Boy	8	24.3333	haematuric	98.9522	18.2165	0	120.204	0	0
0049	Boy	10	1.66667	not haematuric	99.0589	18.2277	16.7998	120.205	0	15.0022	0
0050	Boy	8	0	not haematuric	243.046	18.2162	16.8166	120.202	0	0
0051	Boy	7	13.3333	not haematuric	242.95	0	16.8032	120.203	0	15.0115
0052	Boy	6	0	not haematuric	323.8	18.2048	16.8086	80.003	0	15.0096
0053	Boy	7	0	not haematuric	323.8	0	0	0	0	0
0054	Boy	5	0	not haematuric	323.8	0	0	0	0	15.0019
0055	Girl	7	0	not haematuric	323.8	0	0	0	0	15.005
0056	Girl	5	0	not haematuric		0		80.017	0
0057	Girl	5	0	not haematuric	242.99	0	16.7994	120.204	0	0
0060	Girl	6	0	not haematuric	242.9	0	16.8414	120.202	0	0
1021	Girl	7	1.66667	not haematuric	0	0	0	80.0019	0
1057	Girl	9	0	not haematuric		0		0	0	0	0
1058	Girl	7	231	haematuric		18.3169		120.204	0	15.0061	0
1059	Girl	7	0	not haematuric		18.2027		120.203	0	0	0
1061	Girl	8	0	not haematuric							0
1063	Girl	9	0	not haematuric	99.7742	18.2578	16.8284	120.205	0	0
1064	Girl	8	0	not haematuric
1065	Girl	7	4.66667	not haematuric	242.933	0	0	120.202	0	0
1066	Boy	8	0	not haematuric						0
1067	Girl	7	0	not haematuric	0	0	0	0	0	0	0
1068	Girl	7	0	not haematuric	323.8	18.234	0	80.0001		0	0
1069	Girl	8	0	not haematuric	0	0	0	120.202	0	0
1070	Girl	8	0	not haematuric	242.923	0	0	120.202	0	0	0
1071	Girl	7	0	not haematuric	0	0	0	0	0	15.0018	0
1072	Boy	7	0	not haematuric	323.8	0	0	59.6013	0	0	0
1073	Boy	8	0	haematuric	323.8	0	0	0	0	15.0013
1074	Girl	11	0	not haematuric	323.8	0	0	80.0062	0	15.0014	0
1075	Girl	7	0	not haematuric	242.988	0	0	120.203	0	15.0008	0
1076	Boy	9	6	not haematuric						0
1077	Girl	7	0	not haematuric		0		59.6013	0	0	0
1078	Girl	8	0	not haematuric	242.914	0	0	120.206	0	0	0
1079	Girl	7	0	not haematuric
1080	Boy	11	51	not haematuric	129.156	18.222	16.8206	59.6013	0	15.0022	11
1081	Girl	10	1	not haematuric	242.99	0	0	120.204	0	0
1082	Boy	10	164.5	not haematuric	102.895	18.3657	16.8506	120.205	0	15.0029
1083	Girl	10	156.667	not haematuric	243.683	18.2644	16.8588	120.207	0	0
1084	Girl	10	0	not haematuric	0	0	0	120.202	0	0
1085	Girl	11	0	not haematuric
1086	Girl	10	0	not haematuric
1087	Girl	10	62.6667	not haematuric		18.333		80.0011	0
1088	Boy	10	8	not haematuric	325.139	18.2678	16.8342	80.0013	0	0
1089	Girl	10	0	not haematuric	0	0	0	78.7046	0	15.0027
1090	Girl	8	0	not haematuric	323.8	0	0	80.0122	0	0
2091	Girl	9	0	not haematuric	0	18.2055	16.8013		0	15.0022	0
2092	Girl	8	0	not haematuric				78.7048			0
2093	Boy	9	0	not haematuric	267.533	18.2006	16.8013	78.7051	0	0	4
2094	Girl	9	0	not haematuric		0		80.0026	0
2095	Boy	10	0	not haematuric	267.504	0	0	78.7078	0	15.011	0
2096	Girl	9	0	not haematuric	323.8	0	0	80.0013	0	15.0078
2097	Girl	11	55.6667	haematuric	268.059	18.2549	16.8137	0	0	15.0115
2098	Girl	10	0	not haematuric	323.8	0	0	0	0	0	0
2099	Boy	11	0	not haematuric	0	18.2027	16.7994	78.7003	0	0	3
2100	Boy	8	186	not haematuric	276.078	18.2445	16.8214	78.7067	0	0	8
2101	Boy	10	249.667	not haematuric	0	18.2543	16.8231	78.7102	0	0	6
2102	Boy	10	651.333	haematuric	0	18.3195	16.8926		0	0	18
2103	Boy	10	114.5	not haematuric				78.7152
2104	Boy	12	11.6667	not haematuric	323.8	18.2179	0	0	5.00195	15.0197
2105	Girl	11	0	not haematuric	323.8	18.1994	0	80.0056	0	15.0043
2106	Boy	11	0	not haematuric		0		0	0		17
2107	Boy	9	419.333	not haematuric	0	20.6487	18.0476	78.7031	0	0
2108	Boy	12	0.333333	not haematuric	268.191	0	0	78.7062	0	15.0006	5
2109	Boy	12	846.333	haematuric	279.24	18.2838	16.8195	78.7003	0	0	8
2110	Boy	12	1000	haematuric	270.81	20.2142	18.4241	78.7035	0	15.004	32
2111	Boy	12	70.6667	haematuric	267.546	65.9582	17.1925	78.7014	20.5043	15.0046
2112	Boy	10	2	not haematuric	0	0	0	0	20.5029	15.004	0
2113	Girl	9	0	not haematuric	0	0	0		20.5015	15.0053	0
2114	Girl	10	0	not haematuric	0	0	0	0	20.5057	0	0
2115	Girl	11	0	not haematuric	0	65.4021	0	80.0066	20.5295	15.0053
2116	Girl	10	0	not haematuric	323.8	0	0	80.011	20.5603	0
3117	Boy	12	0	not haematuric		0			20.5001		3
3118	Girl	10	0	not haematuric				0	20.5015		12
3119	Girl	11	0	not haematuric	0	0	0	78.7143	20.5004	0	14
3120	Girl	12	467.333	haematuric	268.588	65.5513	16.8491	78.7043	0	15.0029	0
3121	Girl	11	0	haematuric	267.585	65.4012	0	78.7129	0	0	5
3122	Girl	10	0	not haematuric	268.035	65.4396	16.8061	78.7013	20.5008	15.005	0
3123	Girl	10	0	not haematuric	0	0	0			15.0027
3124	Boy	13	191.667	not haematuric				80.0016			7
3125	Boy	11	0	not haematuric	112.848	65.4076	0	80.0056	20.502	0
3126	Boy	12	0	not haematuric	0	65.4055	0	80.0023	20.5043	0	8
3127	Boy	11	1	not haematuric	0	0	0	0	20.5328	0	4
3128	Girl	12	0.333333	not haematuric	0	0	0	80.0013	20.5011	11.6	0
3129	Girl	12	0	not haematuric	112.716	65.4023	0	10.3534	0	0	0
3130	Girl	10	0	not haematuric	0	0	0		0	0	0
3131	Girl	9	0	haematuric				10.3577		0	7
3132	Girl	9	0	not haematuric	0	0	0	10.3556	0	0	0
3133	Girl	12	10	not haematuric	142.152	65.4021	0	10.3567	20.5091	0
3134	Girl	13	0	not haematuric	0	0	0	78.7026	20.5039	0	0
3135	Girl	11	3.66667	not haematuric	0	65.4108	0		0	0
3136	Girl	10	0.666667	not haematuric				10.3614
3137	Girl	11	523	haematuric	0	65.5302	0		20.5053	11.6	5
3138	Boy	13	8.66667	haematuric				10.3579		0	10
3139	Boy	13	0	not haematuric	113.244	0	0	10.3609	20.5041	0	0
4140	Boy	15	153	haematuric	244.581	65.5339	37.4678	10.3598	0	0	4
4141	Boy	12	8	not haematuric	0	65.4005	0	0	20.5017	0
4142	Boy	12	0	not haematuric	267.596	65.4053	0	0	0	0	5
4143	Boy	11	36.3333	haematuric				78.7007			0
4144	Boy	11	78.6667	haematuric	171.896	65.4842	0	10.3579	0	0	13
4145	Boy	12	0	not haematuric	109.02	0	0	10.3564	20.5007	0	0
4146	Girl	8	0	not haematuric
4147	Girl	12	29	not haematuric							6
4148	Girl	10	0	not haematuric							0
4149	Boy	11	0
4150	Boy	11	530.333	haematuric	276.124	65.4702	13.6975	78.7018	20.5057	11.6	11
4151	Boy	11	212.333	haematuric	245.862	65.6105	100.914	10.3584	20.5015	11.6	10
4152	Boy	15	56.3333	haematuric	247.242	65.6024	0	10.3553	0		5
4153	Boy	11	0	not haematuric	0	65.4005	0	78.7011	0	0	3
4154	Girl	12	51.3333	not haematuric							8
4155	Girl	11	0	not haematuric
4156	Boy	11	0	not haematuric							0
4157	Boy	10	0	not haematuric							0
4158	Boy	15	174.667	haematuric	271.164	65.9734	230.602	78.7126	20.5059	0	4
4159	Girl	11	0	not haematuric		0		78.702	0		1
4160	Boy	12	0	not haematuric					0		0
4161	Girl	10	0	not haematuric	0	0	0	59.6014	0	11.6	0
4162	Girl	12	0	not haematuric	267.645	65.4127	0	78.7044		0	6
4163	Girl	10	0	not haematuric							0
4164	Girl	10	0	not haematuric	267.881	65.4338	0	78.7023	0	0	0
4165	Girl	10	0	not haematuric	0	65.4007	0	10.3621	20.5022	11.6	0
4166	Girl	11	1.33333	not haematuric	0	0	0	0	20.5028	0	0
4167	Girl	11	0	not haematuric						0	4
4168	Girl	10	0	not haematuric	267.605	65.4122	0	0	0	0	0
4169	Boy	13	0	not haematuric	0	0	0	78.7213	20.5027	0	0
4170	Girl	11	15.3333	haematuric				0			6
4171	Boy	10	0.666667	not haematuric	267.547	65.4057	0	78.7148	0	11.6	0
4172	Boy	10	0	not haematuric							6
4173	Boy	12	0	not haematuric	0	0	0	78.7024	20.5006	0	0
4174	Girl	10	0	not haematuric	112.188	65.4023	0	10.3606	0	0
4175	Girl	11	86.6667	not haematuric	323.8	0	0	78.7022	0		0
4176	Boy	12	0	not haematuric							6
4177	Girl	12	0	not haematuric				10.3595			0
4178	Girl	9	0	not haematuric		65.4062		10.3581	0
5179	Boy	13	0	not haematuric	323.8	65.4025	0	78.7072	20.5056	0	0
5180	Boy	12	0	not haematuric	0	65.4021	0	59.5371	0	0	0
5181	Boy	12	4.33333	not haematuric	0	0	0	59.6013	0	0	0
5182	Boy	11	7	not haematuric							0
5183	Boy	12	0	not haematuric	0	0	0	59.6013	0	11.6	0
5184	Boy	13	0	not haematuric							0
5185	Boy	15	187.333	not haematuric	144.733	67.0431	1679.37	59.6013	20.5008	0	15
5186	Boy	15	0	not haematuric	0	65.4002	0	59.6013	20.5001	11.6	0
5187	Boy	10	0	not haematuric	0	65.4053	0	59.6013	0	0	0
5188	Girl	13	0	not haematuric	107.612	65.4018	0	10.3562	0	0	0
5189	Boy	12	39	not haematuric	129.017	65.4021	0	59.6013	0	0	0
5190	Boy	12	0	not haematuric	0	65.4021	0	59.6013	0	0
5191	Girl	13	0	haematuric	106.732	0	0	10.3583	20.5049	0	0
5192	Boy	12	0	not haematuric	0	0	0	10.3631	0	11.6	0
5193	Boy	12	3.5	not haematuric							0
5194	Girl	12	0	not haematuric							3
5195	Girl	10	0.333333	not haematuric	0	0	0	59.6013	20.5004	0	0
5196	Girl	12	0	haematuric	113.112	65.4044	0	10.3592	0	11.6	0
5197	Girl	12	0	not haematuric	0	65.4023	0	0	0	0	0
5198	Girl	10	0	not haematuric	0	0	0	59.6013	0	0	0
5199	Girl	9	0.333333	not haematuric	130.458	65.4064	0	10.3767	0	0	0
5200	Girl	13	0	not haematuric	129.152	65.4683	0	59.6013	20.5028	0	0
5201	Girl	12	0	not haematuric	0	65.4251	0	59.6013	0	0
5202	Girl	12	22.6667	not haematuric	157.156	65.435	0	10.36	0	0	0
5203	Girl	15	0	not haematuric	108.712	65.4005	0	10.3644	0	0	0
5204	Girl	12	126	haematuric	246.103	65.7648	0	10.3624	20.5034	11.6	0
5240	Girl	12	0	not haematuric	0	0	0	59.6013	20.5725	0	0
5241	Girl	10	0	not haematuric	129.342	65.4182	0	59.6013	0	0	0
5242	Girl	11	2	not haematuric	0	0	0	59.6013	20.5095	0	0
5243	Girl	12	0	not haematuric		0		59.6013	20.5053
5244	Girl	11	0	not haematuric	0	0	0	0	0	0	4
5245	Boy	11	0.666667	not haematuric		0		59.6013	0	0	0
5246	Boy	11	715.333	haematuric	249.326	66.5926	234.097	10.3592	20.5008	0
6205	Girl	13	0	haematuric	129.146	65.4223	0	0	0		0
6206	Girl	13	41.3333	not haematuric	132.252	65.4067	0	10.3564	0	0	4
6207	Boy	15	0.666667	not haematuric							5
6208	Boy	12	0	haematuric	0	0	0	10.3585	0	11.6	0
6209	Girl	13	0	not haematuric	0	0	0	59.6013	0	0	0
6210	Boy	11	0	not haematuric	0	0	0	59.6013	20.5085	0	0
6211	Boy	13	345.333	haematuric	129.061	65.4057	0	59.6013	0	0	6
6212	Boy	12	0	not haematuric	113.024	0	0	10.3603	20.5022	0
6213	Boy	15	510	haematuric				10.3609
6214	Girl	13	1.33333	not haematuric				0			0
6215	Girl	13	0	not haematuric	0	0	0	59.6014	0	0	0
6216	Boy	15	25	haematuric	129.6	65.42	0	59.6013	0	0	6
6217	Girl	13	0	not haematuric	0	65.4009	0	0	0	0	5
6218	Boy	13	242	haematuric				59.6013	20.5029		1
6219	Boy	15	8.66667	not haematuric				10.356			0
6220	Girl	11	0	not haematuric	0	65.4064	0	59.6013		0	0
6221	Boy	15	17.6667	haematuric	0		0			0	4
6222	Boy	15	0	not haematuric	0	0	0	59.6013		0	5
6223	Boy	15	0	not haematuric				10.3605			0
6224	Girl	12	0	not haematuric				10.3585			0
6225	Girl	11	0	not haematuric	0	65.4018	0	59.6013	0	0	0
6226	Girl	11	159	not haematuric							5
6227	Girl	12	0.333333	not haematuric							0
6228	Boy	13	0	haematuric	0	0	0	59.6013	0	0	6
6229	Boy	15	1	not haematuric				59.6013	0		3
6230	Boy	13	157	not haematuric
6231	Boy	13	1	not haematuric							0
6232	Girl	13	0	not haematuric							5
6233	Girl	15	0	not haematuric
6234	Girl	12	0	not haematuric	0	0	0	59.6013	0	0	0
6235	Girl	12	0	not haematuric	0		0		0		4
6236	Girl	12	0	not haematuric	0	65.4044	0	0	0	11.6	0
6237	Girl	13	0.666667	not haematuric							0
6238	Girl	13	0	not haematuric							0
6239	Girl	11	8	not haematuric	0	65.406	0	59.6013	0	11.6

## Sheet: Sheet2
sex	age	sheggs1	haematuria	ecp20degr	ecp4degr	ecp25degr	il620degr	il64degr	il625degr	il1020degr	il104degr	il1025degr	ultrasound			Boys	Girls	morbidit	nomorbidity
Boy	7	0	not haematuric										5		Il6	129.039	112.716
Boy	8	0	not haematuric	1.08092	5.484	0	242.937	0	0	120.202		0	0		IL10	59.6013	59.6013
Boy	8	1	not haematuric	0.15037	0	0	0	0	0	120.202	4.99961	15.0234	0
Boy	9	0	not haematuric	0	0	0	0	18.2082	16.8116	80.0028	5.01027	15.007
Boy	6	0	not haematuric	0.730311	0.966	0	0	18.1994	0	120.202	0	15.0123	0
Boy	7	0	not haematuric
Boy	7	0	not haematuric	0.784089	0	0.197	242.915	0	0	120.203	0	0
Boy	8	0	not haematuric	0.729557	0.06			0		0	0		6
Boy	8	0	not haematuric	0.034	0	0	323.8	0	0	0	0	0
Boy	7	0	not haematuric
Boy	8	0.333333	not haematuric										2
Boy	6	2	not haematuric	0.052269	0	0	243.003	18.2013	16.7992	120.204	0	15.0019
Boy	11	335	haematuric	3.7537	0	0	104.538	18.3816	16.8229	120.232	0	0
Boy	6	0	not haematuric	0.043159	0	0	242.904	0	0	120.203	5.0156	15.0029
Boy	12	3	not haematuric	3.092	0	0.474	562.164	0	16.9176	0	0	15.0048	2
Boy	7	0.666667	not haematuric	0.800447	0			18.4732		120.203	0	0
Boy	5	0	not haematuric										0
Boy	6	15.3333	not haematuric	0.265001		0.532	99.7215		16.8208	0		0
Boy	6	0	not haematuric
Boy	8	24.3333	haematuric	0.117556	1.516	1.505	98.9522	18.2165	0	120.204	0	0
Boy	10	1.66667	not haematuric	0.172214	0	0	99.0589	18.2277	16.7998	120.205	0	15.0022	0
Boy	8	0	not haematuric	0	0	0	243.046	18.2162	16.8166	120.202	0	0
Boy	7	13.3333	not haematuric	0	0	0	242.95	0	16.8032	120.203	0	15.0115
Boy	6	0	not haematuric	0	0	0	323.8	18.2048	16.8086	80.003	0	15.0096
Boy	7	0	not haematuric	0.593297	0	2.374	323.8	0	0	0	0	0
Boy	5	0	not haematuric	0	4.885	1.582	323.8	0	0	0	0	15.0019
Boy	8	0	not haematuric									0
Boy	7	0	not haematuric	0.41742	0	0.774	323.8	0	0	59.6013	0	0	0
Boy	8	0	haematuric	0	0	0.02	323.8	0	0	0	0	15.0013
Boy	9	6	not haematuric									0
Boy	11	51	not haematuric	0.047	0	2.805	129.156	18.222	16.8206	59.6013	0	15.0022	11
Boy	10	164.5	not haematuric	0	5.432	0	102.895	18.3657	16.8506	120.205	0	15.0029
Boy	10	8	not haematuric	0.517838	3.136	0	325.139	18.2678	16.8342	80.0013	0	0
Boy	9	0	not haematuric	1.03273	0	0	267.533	18.2006	16.8013	78.7051	0	0	4
Boy	10	0	not haematuric	0	0	0	267.504	0	0	78.7078	0	15.011	0
Boy	11	0	not haematuric	0	0	0	0	18.2027	16.7994	78.7003	0	0	3
Boy	8	186	not haematuric	0.634534	0	0.031	276.078	18.2445	16.8214	78.7067	0	0	8
Boy	10	249.667	not haematuric	2.222	0	0	0	18.2543	16.8231	78.7102	0	0	6
Boy	10	651.333	haematuric		0	0	0	18.3195	16.8926		0	0	18
Boy	10	114.5	not haematuric	0						78.7152
Boy	12	11.6667	not haematuric		0	0	323.8	18.2179	0	0	5.00195	15.0197
Boy	11	0	not haematuric	1.31322	0			0		0	0		17
Boy	9	419.333	not haematuric	0.69562	0	0	0	20.6487	18.0476	78.7031	0	0
Boy	12	0.333333	not haematuric	0	0	0	268.191	0	0	78.7062	0	15.0006	5
Boy	12	846.333	haematuric	2.38492	0	0.759	279.24	18.2838	16.8195	78.7003	0	0	8
Boy	12	1000	haematuric	2.72881	0	15.786	270.81	20.2142	18.4241	78.7035	0	15.004	32
Boy	12	70.6667	haematuric	0.755	0	0	267.546	65.9582	17.1925	78.7014	20.5043	15.0046
Boy	10	2	not haematuric	0	0.802	0	0	0	0	0	20.5029	15.004	0
Boy	12	0	not haematuric	0.862955	0			0			20.5001		3
Boy	13	191.667	not haematuric							80.0016			7
Boy	11	0	not haematuric	0	0	0	112.848	65.4076	0	80.0056	20.502	0
Boy	12	0	not haematuric	0	0	0	0	65.4055	0	80.0023	20.5043	0	8
Boy	11	1	not haematuric	0	1.457	0	0	0	0	0	20.5328	0	4
Boy	13	8.66667	haematuric							10.3579		0	10
Boy	13	0	not haematuric	0	0	0	113.244	0	0	10.3609	20.5041	0	0
Boy	15	153	haematuric	1.20252	0	0	244.581	65.5339	37.4678	10.3598	0	0	4
Boy	12	8	not haematuric	0.369	0	0	0	65.4005	0	0	20.5017	0
Boy	12	0	not haematuric	0.17601	0	0	267.596	65.4053	0	0	0	0	5
Boy	11	36.3333	haematuric	1.60739						78.7007			0
Boy	11	78.6667	haematuric	1.29907	0	0	171.896	65.4842	0	10.3579	0	0	13
Boy	12	0	not haematuric	0	0	5.63	109.02	0	0	10.3564	20.5007	0	0
Boy	11	0
Boy	11	530.333	haematuric	3.00709	2.678	0	276.124	65.4702	13.6975	78.7018	20.5057	11.6	11
Boy	11	212.333	haematuric	0	0	0	245.862	65.6105	100.914	10.3584	20.5015	11.6	10
Boy	15	56.3333	haematuric	0	2.169		247.242	65.6024	0	10.3553	0		5
Boy	11	0	not haematuric	0.090226	0	0	0	65.4005	0	78.7011	0	0	3
Boy	11	0	not haematuric										0
Boy	10	0	not haematuric										0
Boy	15	174.667	haematuric	0.22126	0	0	271.164	65.9734	230.602	78.7126	20.5059	0	4
Boy	12	0	not haematuric								0		0
Boy	13	0	not haematuric	0.574956	0	0	0	0	0	78.7213	20.5027	0	0
Boy	10	0.666667	not haematuric	0	0	0	267.547	65.4057	0	78.7148	0	11.6	0
Boy	10	0	not haematuric										6
Boy	12	0	not haematuric	0.380386	0	0	0	0	0	78.7024	20.5006	0	0
Boy	12	0	not haematuric										6
Boy	13	0	not haematuric	0	0	0	323.8	65.4025	0	78.7072	20.5056	0	0
Boy	12	0	not haematuric	0.362	0	4.093	0	65.4021	0	59.5371	0	0	0
Boy	12	4.33333	not haematuric	0	0	2.879	0	0	0	59.6013	0	0	0
Boy	11	7	not haematuric										0
Boy	12	0	not haematuric	0	1.218	2.22	0	0	0	59.6013	0	11.6	0
Boy	13	0	not haematuric										0
Boy	15	187.333	not haematuric	2.27961	0	0.541	144.733	67.0431	1679.37	59.6013	20.5008	0	15
Boy	15	0	not haematuric	0.659421	0	3.331	0	65.4002	0	59.6013	20.5001	11.6	0
Boy	10	0	not haematuric	0.370353	0	0	0	65.4053	0	59.6013	0	0	0
Boy	12	39	not haematuric	0.077	1.15	5.46	129.017	65.4021	0	59.6013	0	0	0
Boy	12	0	not haematuric	0.368	0	2.545	0	65.4021	0	59.6013	0	0
Boy	12	0	not haematuric	0	0	1.903	0	0	0	10.3631	0	11.6	0
Boy	12	3.5	not haematuric										0
Boy	11	0.666667	not haematuric	0.746148	0			0		59.6013	0	0	0
Boy	11	715.333	haematuric		0	0	249.326	66.5926	234.097	10.3592	20.5008	0
Boy	15	0.666667	not haematuric										5
Boy	12	0	haematuric		0.7	1.231	0	0	0	10.3585	0	11.6	0
Boy	11	0	not haematuric	0.321767	0	3.014	0	0	0	59.6013	20.5085	0	0
Boy	13	345.333	haematuric	0	0.452	0.533	129.061	65.4057	0	59.6013	0	0	6
Boy	12	0	not haematuric		0	0	113.024	0	0	10.3603	20.5022	0
Boy	15	510	haematuric							10.3609
Boy	15	25	haematuric	0	0.044	0	129.6	65.42	0	59.6013	0	0	6
Boy	13	242	haematuric	0.915422	0					59.6013	20.5029		1
Boy	15	8.66667	not haematuric							10.356			0
Boy	15	17.6667	haematuric			2.333	0		0			0	4
Boy	15	0	not haematuric	0.621714	0	1.153	0	0	0	59.6013		0	5
Boy	15	0	not haematuric							10.3605			0
Boy	13	0	haematuric	0.242056	0.26251	1.348	0	0	0	59.6013	0	0	6
Boy	15	1	not haematuric	0.687677	0.260621					59.6013	0		3
Boy	13	157	not haematuric
Boy	13	1	not haematuric										0
Girl	6	8.5	not haematuric	0.331636	0.539	2.02	242.949	0	0	120.203	0	0	0
Girl	6	0	not haematuric										0
Girl	6	0	not haematuric	0.251426	1.54			0		120.202	5.00208
Girl	9	0	not haematuric	0.219282	0	0	242.901	0	0	120.203	5.00052	15.0166	0
Girl	10	0	not haematuric	0	0		323.8	18.2027	0	80.0028	5.00546		0
Girl	9	0	not haematuric	0.06138	0	0.162	243.029	18.2099	16.8023	120.202	0	15.0082
Girl	9	1.66667	not haematuric	0.209948	0	0	242.94	0	0	120.202	0	15.0046	0
Girl	10	10	not haematuric								5.00858		0
Girl	6	0	not haematuric										0
Girl	9	0	not haematuric	0.073	0	0	0	18.2006	0	0	5.00039	0	5
Girl	6	0	not haematuric										0
Girl	10	0	not haematuric	0	0	0.051	323.8	18.2059	0	0	0	0	0
Girl	8	0	not haematuric										0
Girl	7	0	not haematuric	0.436947	0	2.782	0	18.2017	0	120.204	0	0	5
Girl	7	0	not haematuric	0.099	0			18.2407		0	0
Girl	7	5.66667	not haematuric	0.531292	0	0.17	242.973	0	0	120.202	0	15.0018
Girl	7	0	not haematuric	0.272	6.353	0.705	323.8	0	0	0	0	15.0014	0
Girl	7	0	not haematuric	1.27981	0.714			0		0	0	0
Girl	8	0	not haematuric	0.40301	0	0	0	0	0	120.202	0	0
Girl	7	0	not haematuric
Girl	6	0	not haematuric	1.0971	2.726	7.707	323.8	0	0	0	0	15.0085	0
Girl	5	7.33333	haematuric	1.17367	0	0.528	352.429	18.2416	16.9298	80.0024	0	15.0104
Girl	6	0	not haematuric	0	0	10.838	323.8	18.2036	0	0	0	15.0038	0
Girl	7	0	not haematuric	0	0	0	323.8	18.2011	0	80.0006	0	0
Girl	7	0	not haematuric	0.077321	7.717	0.131	0	0	0	120.203	0	0
Girl	6	276.667	haematuric	3.62056	6.942	0	485.533	18.4386	0	80.0064	0	0	4
Girl	7	0	not haematuric	0.876271	0	0.459	323.8	0	0	0	0	15.005
Girl	5	0	not haematuric	0	0			0		80.017	0
Girl	5	0	not haematuric		0	0	242.99	0	16.7994	120.204	0	0
Girl	6	0	not haematuric	0.677521	0.94	0.535	242.9	0	16.8414	120.202	0	0
Girl	7	1.66667	not haematuric	0	0		0	0	0	80.0019	0
Girl	9	0	not haematuric	0.135016	0	2.855		0		0	0	0	0
Girl	7	231	haematuric	0.415143	0	0		18.3169		120.204	0	15.0061	0
Girl	7	0	not haematuric	0	0	0		18.2027		120.203	0	0	0
Girl	8	0	not haematuric										0
Girl	9	0	not haematuric	0.337709	8.306	1.528	99.7742	18.2578	16.8284	120.205	0	0
Girl	8	0	not haematuric
Girl	7	4.66667	not haematuric	0.021	0	6.641	242.933	0	0	120.202	0	0
Girl	7	0	not haematuric	0	0	1.397	0	0	0	0	0	0	0
Girl	7	0	not haematuric	0		0.443	323.8	18.234	0	80.0001		0	0
Girl	8	0	not haematuric	0.136795	0	0	0	0	0	120.202	0	0
Girl	8	0	not haematuric	0.607385	0	0	242.923	0	0	120.202	0	0	0
Girl	7	0	not haematuric	0.13943	2.549	0	0	0	0	0	0	15.0018	0
Girl	11	0	not haematuric	0.512289	0	0	323.8	0	0	80.0062	0	15.0014	0
Girl	7	0	not haematuric	0.364	0	3.798	242.988	0	0	120.203	0	15.0008	0
Girl	7	0	not haematuric	0.674504	0.034			0		59.6013	0	0	0
Girl	8	0	not haematuric	0.698637	0.45	2.528	242.914	0	0	120.206	0	0	0
Girl	7	0	not haematuric
Girl	10	1	not haematuric	0	0	3.525	242.99	0	0	120.204	0	0
Girl	10	156.667	not haematuric	1.30335	0	0	243.683	18.2644	16.8588	120.207	0	0
Girl	10	0	not haematuric	0	0	0	0	0	0	120.202	0	0
Girl	11	0	not haematuric
Girl	10	0	not haematuric
Girl	10	62.6667	not haematuric	0.520057	0			18.333		80.0011	0
Girl	10	0	not haematuric	0	0	0	0	0	0	78.7046	0	15.0027
Girl	8	0	not haematuric		2.921	0	323.8	0	0	80.0122	0	0
Girl	9	0	not haematuric		0	0	0	18.2055	16.8013		0	15.0022	0
Girl	8	0	not haematuric	0						78.7048			0
Girl	9	0	not haematuric		0			0		80.0026	0
Girl	9	0	not haematuric		0	0	323.8	0	0	80.0013	0	15.0078
Girl	11	55.6667	haematuric	0.466359	0	0	268.059	18.2549	16.8137	0	0	15.0115
Girl	10	0	not haematuric		2.039	0	323.8	0	0	0	0	0	0
Girl	11	0	not haematuric	0	0	0	323.8	18.1994	0	80.0056	0	15.0043
Girl	9	0	not haematuric		0.874	0	0	0	0		20.5015	15.0053	0
Girl	10	0	not haematuric	1.26134	1.993	0	0	0	0	0	20.5057	0	0
Girl	11	0	not haematuric		0	0	0	65.4021	0	80.0066	20.5295	15.0053
Girl	10	0	not haematuric	0	0	2.744	323.8	0	0	80.011	20.5603	0
Girl	10	0	not haematuric	0.499408						0	20.5015		12
Girl	11	0	not haematuric	0	0	0	0	0	0	78.7143	20.5004	0	14
Girl	12	467.333	haematuric	0	0	0	268.588	65.5513	16.8491	78.7043	0	15.0029	0
Girl	11	0	haematuric	0	1.748	0	267.585	65.4012	0	78.7129	0	0	5
Girl	10	0	not haematuric	0	3.291	16.34	268.035	65.4396	16.8061	78.7013	20.5008	15.005	0
Girl	10	0	not haematuric		3.18	0	0	0	0			15.0027
Girl	12	0.333333	not haematuric		0	0	0	0	0	80.0013	20.5011	11.6	0
Girl	12	0	not haematuric	0	0	0	112.716	65.4023	0	10.3534	0	0	0
Girl	10	0	not haematuric	3.74263	1.806	0	0	0	0		0	0	0
Girl	9	0	haematuric							10.3577		0	7
Girl	9	0	not haematuric	0	0	0	0	0	0	10.3556	0	0	0
Girl	12	10	not haematuric	0.092823	0	0	142.152	65.4021	0	10.3567	20.5091	0
Girl	13	0	not haematuric	0.414636	0	5.076	0	0	0	78.7026	20.5039	0	0
Girl	11	3.66667	not haematuric		0	0	0	65.4108	0		0	0
Girl	10	0.666667	not haematuric							10.3614
Girl	11	523	haematuric		0	0	0	65.5302	0		20.5053	11.6	5
Girl	8	0	not haematuric
Girl	12	29	not haematuric										6
Girl	10	0	not haematuric										0
Girl	12	51.3333	not haematuric										8
Girl	11	0	not haematuric
Girl	11	0	not haematuric	0	0			0		78.702	0		1
Girl	10	0	not haematuric	0.715228	1.736	0	0	0	0	59.6014	0	11.6	0
Girl	12	0	not haematuric	0.272422	0	0.864	267.645	65.4127	0	78.7044		0	6
Girl	10	0	not haematuric										0
Girl	10	0	not haematuric	0.360778	1.3	0	267.881	65.4338	0	78.7023	0	0	0
Girl	10	0	not haematuric		0	5.287	0	65.4007	0	10.3621	20.5022	11.6	0
Girl	11	1.33333	not haematuric	0.368834	0	0	0	0	0	0	20.5028	0	0
Girl	11	0	not haematuric									0	4
Girl	10	0	not haematuric	0.644338	0	0.374	267.605	65.4122	0	0	0	0	0
Girl	11	15.3333	haematuric							0			6
Girl	10	0	not haematuric	0	0	0	112.188	65.4023	0	10.3606	0	0
Girl	11	86.6667	not haematuric	0.641322	0		323.8	0	0	78.7022	0		0
Girl	12	0	not haematuric	0						10.3595			0
Girl	9	0	not haematuric	0	1.051			65.4062		10.3581	0
Girl	13	0	not haematuric	0.167173	0	3.986	107.612	65.4018	0	10.3562	0	0	0
Girl	13	0	haematuric	0	0	0	106.732	0	0	10.3583	20.5049	0	0
Girl	12	0	not haematuric										3
Girl	10	0.333333	not haematuric	0	0	0	0	0	0	59.6013	20.5004	0	0
Girl	12	0	haematuric		0.273	1.478	113.112	65.4044	0	10.3592	0	11.6	0
Girl	12	0	not haematuric	0	0	5.222	0	65.4023	0	0	0	0	0
Girl	10	0	not haematuric	0.665662	0	1.045	0	0	0	59.6013	0	0	0
Girl	9	0.333333	not haematuric		0	0.78	130.458	65.4064	0	10.3767	0	0	0
Girl	13	0	not haematuric	0.036	0	1.296	129.152	65.4683	0	59.6013	20.5028	0	0
Girl	12	0	not haematuric	0.43488	0	0	0	65.4251	0	59.6013	0	0
Girl	12	22.6667	not haematuric		0	1.426	157.156	65.435	0	10.36	0	0	0
Girl	15	0	not haematuric		0	1.4	108.712	65.4005	0	10.3644	0	0	0
Girl	12	126	haematuric		0	3.114	246.103	65.7648	0	10.3624	20.5034	11.6	0
Girl	12	0	not haematuric	0.327	0	2.42	0	0	0	59.6013	20.5725	0	0
Girl	10	0	not haematuric	0.701654	0.758	1.778	129.342	65.4182	0	59.6013	0	0	0
Girl	11	2	not haematuric	0	0	0.043	0	0	0	59.6013	20.5095	0	0
Girl	12	0	not haematuric	0.255721	0			0		59.6013	20.5053
Girl	11	0	not haematuric	0	0	0	0	0	0	0	0	0	4
Girl	13	0	haematuric	0.69562	0	8.367	129.146	65.4223	0	0	0		0
Girl	13	41.3333	not haematuric		0	0.255	132.252	65.4067	0	10.3564	0	0	4
Girl	13	0	not haematuric	0.677521	0	5.283	0	0	0	59.6013	0	0	0
Girl	13	1.33333	not haematuric							0			0
Girl	13	0	not haematuric	0	1.079	0	0	0	0	59.6014	0	0	0
Girl	13	0	not haematuric	0.280773	0	0	0	65.4009	0	0	0	0	5
Girl	11	0	not haematuric	0	0	0	0	65.4064	0	59.6013		0	0
Girl	12	0	not haematuric							10.3585			0
Girl	11	0	not haematuric	0	0.25976	6.697	0	65.4018	0	59.6013	0	0	0
Girl	11	159	not haematuric										5
Girl	12	0.333333	not haematuric										0
Girl	13	0	not haematuric										5
Girl	15	0	not haematuric
Girl	12	0	not haematuric	0.481948	0.262375	2.897	0	0	0	59.6013	0	0	0
Girl	12	0	not haematuric				0		0		0		4
Girl	12	0	not haematuric	0.351728	0.259746	1.63	0	65.4044	0	0	0	11.6	0
Girl	13	0.666667	not haematuric										0
Girl	13	0	not haematuric										0
Girl	11	8	not haematuric	0	0.25669	0	0	65.406	0	59.6013	0	11.6
